# Supplementary material for: Detection of S2− in Water by a Glucose Enhanced Water-Soluble Fluorescent Bioprobe
Source: Biosensors (Basel). 2022 Aug 4;12(8):600. doi: 10.3390/bios12080600 (PMC9406183; doi:10.3390/bios12080600)
Supplement: Supplementary file 1 [file biosensors-12-00600-s001.zip]

Archive with 1 entries (1 files):
- biosensors-1823666-supplementary.pdf
